# Supplementary material for: Active Pharmaceutical Ingredient Uptake by Zebrafish (Danio rerio) Oct2 (slc22a2) Transporter Expressed in Xenopus laevis Oocytes
Source: Environ Toxicol Chem. 2022 Oct 12;41(12):2993–8. doi: 10.1002/etc.5480 (PMC9827845; doi:10.1002/etc.5480)
Supplement: Supplementary file 1 — Supporting information. [file ETC-41-2993-s001.xlsx]

## Sheet: Water vs injected
	Water	uninjected		Standards (counts in media)	= the counts in the media for each experiment
Pmoles	21.8381	23.5907		19915.8	24116.8
	27.8662	20.5868		21409.5
	16.4385	32.4734		31025.2
	30.4093	18.6518
	19.1291	17.5461
	28.1058	22.0058
	19.424	27.258
	31.8837	31.5704
	28.4928	25.9864
	27.3317	14.7264
	38.7392	26.4656
	22.2823	21.453
	24.5121	26.2997
	19.0019	37.5782
	23.0194	23.4986
	28.4375	21.2318
	21.6925	23.7934
	18.9282
Average	24.8629	23.7934
Stdev	5.72185	5.71863
SEM	1.34865	1.38697

## Sheet: Additional Controls
	Oocytes		Fluid Controls			Standard:	21323.8
Pmoles	1.47983	Pmoles	1.855
	1.39646		1.43814
	1.83415		1.75078
	1.93837		1.4173
	1.4173		1.68825
	4.06432		1.50067
	2.43859		1.50067
	3.33482		1.33393
	2.77207		1.62573
	2.14679		1.35477
	3.41819		1.08382
	3.58494		1.47983
	2.08426		1.52151
	3.39735		1.25056
	2.52196		1.58404
			1.79247
Average	2.52196		1.5632
Stdev	0.867164		1.4173
SEM	0.223901		1.35477
		Average	1.50067
		Stdev	0.191531
		SEM	0.0439402

## Sheet: Best day
Day 0						Day 1:					Day 2:					Day 3:
Standard:	24190.3					Standard:	24246.1				Standard:	23030.6				Standard:	21323.8
	Injected		Control			Injected		Control			Injected		Control			Injected		Control
Pmoles	6.77132	Pmoles	5.28312		pmoles	13.462	pmoles	16.0521		pmoles	7.65069	pmoles	4.11626		pmoles	32.6677	pmoles	10.8892
	6.38273		6.19257			24.8535		12.1917			9.94329		5.83571			27.7812		14.3126
	5.36579		5.24178			10.7069		19.1041			6.51307		5.47966			32.6865		10.833
	6.20911		6.59769			14.5591		12.5629			7.55516		5.99203			24.1608		14.1157
	5.21697		6.35793			15.8129		10.4182			7.46832		5.48835			26.5806		16.8825
	7.54849		6.14297			15.4334		12.2247			7.50306		5.12362			21.7597		9.39795
	5.82879		4.61343			13.4455		12.0927			5.78361		5.58387			19.6963		8.25369
	5.09296		6.30832			9.03239		11.8535					5.37545			27.36		9.52926
	6.27525					14.691		10.5832					5.66203			28.2229		10.2046
	7.03589					13.7589		13.2228										8.04735
										Average	7.48817	Average	5.40633		Average	26.7684
Average	6.17273	Average	5.84222		Average	14.5756	Average	13.0306		Stdev	1.28553	Stdev	0.545616		Stdev	4.4053	Average	11.2466
Stdev	0.80972	Stdev	0.702059		Stdev	4.17391	Stdev	2.63957		SEM	0.485883	SEM	0.181872		SEM	1.46843	Stdev	2.91243
SEM	0.256056	SEM	0.248215		SEM	1.31991	SEM	0.834706									SEM	0.920992

## Sheet: Time points- R-P-T
Ranitidine																											Propranolol
	30 secs					1 min					3 min					5 min					10 min						30 secs					1 min					3 min					5 min					10 min
	Standard:	23583.4				Standard:	23583.4				Standard:	22625				Standard:	28725.5				Standard:	28725.5					Standard:	10298.3				Standard:	10298.3				Standard:	9335.5				Standard:	9335.5				Standard:	9619.47
	Injected		Control			Injected		Control			Injected		Control			Injected		Control			Injected		Control				Injected		Control			Injected		Control			Injected		Control			Injected		Control			Injected		Control
Pmoles	9.71871	Pmoles	6.36126		pmoles	16.2665	pmoles	6.25865		pmoles	38.0031	pmoles	11.5448		pmoles	30.504	pmoles	18.2632		pmoles	49.0367	pmoles	42.5017			pmoles	130.895	pmoles	28.4337		pmoles	124.972	pmoles	117.378		pmoles	112.388	pmoles	156.628		pmoles	271.673	pmoles	293.525		pmoles	195.79	pmoles	212.777
	9.20988		6.72593			26.1133		11.7964			18.6263		23.9116			25.2682		14.3155			50.3456		34.1467				100.443		39.5423			121.748		70.1667			177.409		162.005			174.452		198.832			158.262		251.864
	12.5597		5.17314			17.8524		5.31731			18.7943		11.6597			21.035		17.2885			59.2297		57.6256				97.744		30.3175			109.668		64.826			133.148		114.616			379.326		262.996			322.388		342.181
	13.3993		4.68975			22.755		5.35123			31.0639		12.6497			55.7513		17.3303			42.8261		75.2072				134.255		30.5117			141.013		92.7335			261.646		159.284			280.649		220.492			456.886		317.502
	23.9576		5.1231			27.2752		6.52154			39.4529		12.9149			23.3187		16.6967			38.1543		39.7028				155.113		37.9693			165.308		91.2964			294.66		137.111			181.801		148.401			373.118		224.108
	18.2841		6.039			13.3577		7.54769			27.5457		11.9691			27.9418		17.9639			55.1636		34.6062				117.553		33.9686			126.972		108.6			186.814		135.676			215.714		262.589			383.659		231.468
	13.1025		4.83391					7.84451			21.181		8.27404			21.0698		15.346			49.1411		27.657				121.534		36.9788			133.789		86.0722			203.31		176.616			312.335		189.427			261.47		205.812
	6.69964		3.39222					12.4579			31.3821		11.4122					12.1363			72.7508						122.466		31.5993			101.667		97.0449			250.549		175.781			259.268		226.705			371.205		281.429
			5.6913								44.2891		10.2895					18.6183									115.261		30.8613			126.914		85.1594			184.714		142.531			237.352					249.993		231.884
			4.71519															15.6175									155.734		34.2599			123.729					326.41		127.235			170.382					419.628
Average	13.3664	Average	5.27448		Average	20.6	Average	7.88691		Average	30.0376	Average	12.7362		Average	29.2698	Average	16.3576		Average	52.081	Average	44.4925			Average	125.1	Average	33.4443		Average	127.578	Average	90.3642		Average	213.105	Average	148.748
Stdev	5.50462	Stdev	0.970162		Stdev	5.62809	Stdev	2.77344		Stdev	9.34975	Stdev	4.41229		Stdev	12.1863	Stdev	2.0224		Stdev	10.6125	Stdev	16.4873			Stdev	19.6816	Stdev	3.72159		Stdev	17.2923	Stdev	16.6548		Stdev	68.8412	Stdev	20.6263		Average	248.295	Average	225.371		Average	319.24	Average	255.447
SEM	1.94618	SEM	0.306792		SEM	2.29766	SEM	0.980557		SEM	3.11658	SEM	1.47076		SEM	4.60599	SEM	0.639539		SEM	3.75208	SEM	6.2316			SEM	6.22387	SEM	1.17687		SEM	5.4683	SEM	5.55161		SEM	21.7695	SEM	6.52262		Stdev	66.7582	Stdev	46.8919		Stdev	98.9239	Stdev	48.0342
																																									SEM	21.1108	SEM	16.5788		SEM	31.2825	SEM	16.0114
																															Average		Average			Average		Average
																															Stdev	17.2923	Stdev	16.6548		Stdev	68.8412	Stdev	20.6263		Average		Average			Average		Average
																															SEM		SEM			SEM		SEM			Stdev	66.7582	Stdev	46.8919		Stdev	98.9239	Stdev	48.0342
																																									SEM		SEM			SEM		SEM
																										0.5	33.4443	1.17687		125.1	6.22387
																										1	90.3642	5.55161		127.578	5.4683
																										3	148.748	6.52262		213.105	21.7695
																										5	225.371	16.5788		248.295	21.1108
																										10	255.447	16.0114		319.24	31.2825

## Sheet: pH-R-P-T
Ranitidine																Propranolol																						TEA
	pH 6					pH 7					pH 8						pH 3					pH 6					pH 7					pH 8						pH6					pH7					pH8
	Standard:	20135.8				Standard:	21669.8				Standard:	21772.7					Standard:	11691.2				Standard:	10904.3				Standard:	10433.2				Standard:	11348					Standard:	33635.8				Standard:	36617.4				Standard:	35728.8
	Injected		Control			Injected		Control			Injected		Control				Injected		Control			Injected		Control			Injected		Control			Injected		Control				Injected		Control			Injected		Control			Injected
pmoles/min	59.2666	pmoles/min	15.6493		pmoles/min	25.7043	pmoles/min	11.3877		pmoles/min	25.312	pmoles/min	18.4737			pmoles/min	36.7227	pmoles/min	11.4806		pmoles/min	232.243	pmoles/min	162.342		pmoles/min	2604.75	pmoles/min	391.995		pmoles/min	5627.99	pmoles/min	769.555			pmoles	47.0135	pmoles	45.6009		pmoles	41.599	pmoles	21.4106		pmoles	54.8528	pmoles
	22.1165		12.184			43.5437		14.7877			32.8647		19.3106				17.1829		15.3962			216.184		226.782			3484.08		389.865			3237.54		362.199				59.0522		47.2923			88.4899		27.8083			73.6886
	27.0828		10.4402			38.3004		14.1732			54.9107		15.5546				47.2909		13.4574			359.125		167.07			3134.64		255.423			4631.04		481.378				80.4435		19.7673			64.4794		52.8978			80.427
	27.149		9.99879			35.8495		12.4937			19.331		15.2076				17.6771		15.8523			365.973		135.401			2774.55		157.658			5404.16		330.005				36.7862		30.5244			34.206		38.1871			64.6563
	53.6161		17.7683					17.2045			38.9886		14.1461				14.4838		13.7235			369.641		192.789			3326.29		154.251			5446.1		238.907				60.359		47.028			64.8921		32.8951			47.5372
			13.5083					17.8394			44.1122		17.5347				18.6655		10.6062			401.841		141.474			3800.2		172.696			3459.65		256.806				54.7605		26.5075			81.6443		24.1173			71.8674
					Average	35.8495											54.4758		9.12365			237.501		112.168			3311.81		155.784			2950.5		240.748				66.7821		27.7628			26.1224		25.7959			54.716
Average	37.8462	Average	13.2582		Stdev	7.48627	Average	14.6477		Average	35.9199	Average	16.7045				16.0424		13.1913			248.954		170.168			2501.79		383.134			1878.01		247.602				61.7359		19.1595			85.7468		26.6067			50.5226
Stdev	17.2135	Stdev	3.02785		SEM	3.74314	Stdev	2.53913		Stdev	12.9169	Stdev	2.03563				56.6807		13.6094			168.904		129.491			3238.75		208.564			2128.98		182.274				47.4099		41.9937			20.6714		21.8002			59.3186
SEM	7.69813	SEM	1.23612				SEM	1.03659		SEM	5.27331	SEM	0.831044				45.5802		13.7995			179.012		170.575			3510.11		144.112			2012.89		154.663				95.3786		15.909			29.0718		25.4536			41.8263
																	19.2357		16.1184			189.569		157.125			3503.25		211.844			1771.12		150.433				48.7854		31.9779			26.3287		38.4177			29.9329
																	21.7447		13.9896			136.868		183.251			2964.5		187.904			1769.6		253.359				54.2954		55.5916			42.6307		33.7059			28.2661
																	18.0952		16.3465			195.805		137.153			5871.15		152.248			2059.81		219.285				27.8672		34.7659			41.0892		28.7332			33.3053
																	21.5166					140.129		190.303					163.793			2654.96		247.915				69.1869		17.7853			103.543		21.2419			41.3026
																						156.31		155.128								2659.86		67.0115				97.3607		59.3707			56.5051		24.8953			79.9841
																Average	28.9567	Average	13.5919			166.948		161.568														70.2705		38.7828			55.789		5.19486			28.5273
																Stdev	15.5921	Stdev	2.16161			195.805		172.736		Average	3386.61	Average	223.519									73.5236		33.8542			114.941		33.0554			74.7509
																SEM	4.16717	SEM	0.599524			205.424		136.46		Stdev	837.851	Stdev	94.2327									68.739		17.2436			75.8305		28.6834			102.471
																						204.12		139.721		SEM	232.378	SEM	25.1847		Average	3179.48	Average	280.143				69.401		36.5101			32.2045					107.657
																						180.602		134.952							Stdev	1420.55	Stdev	166.289				52.0755		17.1524			26.5108
																															SEM	366.785	SEM	11.0859
																																					Average	62.0613	Average	33.229		Average	55.6148	Average	28.3834		Average	59.2426	Average
																					Average	227.548	Average	158.833													Stdev	17.3434	Stdev	13.3012		Stdev	28.228	Stdev	9.69621		Stdev	23.62	Stdev
																					Stdev	81.0646	Stdev	26.8678													SEM	3.87811	SEM	2.97423		SEM	6.31198	SEM	2.28542		SEM	5.4188	SEM
																					SEM	18.1266	SEM	6.00782
[truncated: 1 more columns]

## Sheet: Concentration- R-P
Ranitidine																	Propranolol
	50uM					100uM					500uM						50uM					100uM					200uM					500uM
	Standard:	16250.6				Standard:	16407				Standard:	15692.9					Standard:	10427				Standard:	13658.5				Standard:	12957.5				Standard:	12329.4
	Injected:		Control:			Injected:		Control:			Injected:		Control:				Injected:		Control:			Injected:		Control:			Injected:		Control:			Injected:		Control:
pmoles	11.06	pmoles	5.67		pmoles	30.49	pmoles	11.31		pmoles	89.5	pmoles	87.23			pmoles	40.82	pmoles	27.75		pmoles	106	pmoles	61.91		pmoles	236.53	pmoles	165.55		pmoles	641.83	pmoles	744.92
	10.97		3.73			21.63		9.79			136.01		94.1				59.77		16.42			81.74		60.62			223.35		153.91			631.64		510.79
	6.93		4.98			32.48		9.62			115.83		86.1				53.78		33.56			78.45		42.12			222.6		153.67			590.82		657.15
	8.69		6.37			24.57		9.53			236.41		86.59				37.91		17.84			85.27		59.47			195.72		150.49			772.68		582.89
	7.36		5.19			13.63		12.64			113.29		77.95				40.09		22.74			98.99		43.02			211.95		163.02			708.69		603.35
	10.82		4.59			21.54		8.36			99.05		81.71				42.6		28.26			73.39		46.76			213.05		153.5			827.02		583.61
	9.33		4.4			21.44		9.09			218.36		90.91				40.99		31.15			80.94		57.63			260.71		148.84			687.34		687.97
	6.65		4.25			22.59		8			138.7						34.11		38.82			103.67		57.48			204.66		168.88			623.08		700.85
			4.72			21.77		7.84			165.11						54.03		23.4			73.34		61.71			223.8		135.63			781.42		625.33
			3.45					8.78			116.19						23.09		15.62			92.88		60.36
Average	8.97625	Average	4.735		Average	23.5462	Average	9.496		Average	143.394	Average	86.37									85.68		37.97
Stdev	1.85682	Stdev	0.872063		Stdev	5.5143	Stdev	1.49913		Stdev	49.5469	Stdev	5.38265			Average	42.719	Average	25.556		Average	87.3045	Average	53.55		Average	221.374	Average	154.832		Average	696.058	Average	632.984
SEM	0.656484	SEM	0.275771		SEM	1.8381	SEM	0.474068		SEM	15.6681	SEM	2.03445			Stdev	10.7346	Stdev	7.72961		Stdev	13.4012	Stdev	9.78864		Stdev	39.5955	Stdev	10.0419		Stdev	82.1853	Stdev	85.04
																SEM	3.39457	SEM	2.44432		SEM	3.46016	SEM	2.71488		SEM	12.5212	SEM	3.34729		SEM	27.3951	SEM	26.892
	minus control					minus control					minus control
	6.325					20.994					3.13
	6.235					12.134					49.64
	2.195					22.984					29.46
	3.955					15.074
	2.625					4.134					26.92
	6.085					12.044					12.68
	4.595					11.944											minus control					minus control					minus control					minus control
	1.915					13.094					52.33						15.264					52.45					81.6978					8.84556
average	4.24125				average	14.0502				average	29.0267						34.214					28.19					68.5178
SEM	0.656484				SEM	2.07216				SEM	6.91092						28.224					24.9					67.7678
																	12.354					31.72					40.8878					139.696
																	14.534					45.44					57.1178					75.7056
																	17.044					19.84					58.2178					194.036
																	15.434					27.39					105.878					54.3556
																	8.554					50.12					49.8278
																	28.474					19.79					68.9678					148.436
																						39.33
																Average	19.344				Average	33.917				Average	66.5422				Average	103.512
																SEM	2.90826				SEM	3.84037				SEM	6.00407				SEM	21.7592

## Sheet: Inhibition- 
	TEA vs A					TEA vs C					TEA vs Q					TEA vs R					TEA vs P
	Standard:	27731.8				Standard:	296701				Standard:	39446.8				Standard:	41126.7				Standard:	43826.3
	Injected:		Control:			Injected:		Control:			Injected:		Control:			Injected:		Control:			Injected:		Control:
pmoles:	8.12543	pmoles:	8.49404		pmoles:	1.83514	pmoles:	3.7362		pmoles:	5.64587	pmoles:	8.4964		pmoles:	33.1442	pmoles:	78.4459		pmoles:	15.9011	pmoles:	71.4943
	6.87537		8.8306			1.83814		3.32875			5.58953		11.561			23.2668		85.6648			19.5621		33.3539
	5.35285		25.2097			5.53973		3.89797			7.35844		8.14713			15.3455		48.3384			18.7305		3.13358
	4.95219		8.89471			3.71807		3.35422			5.98387		10.7047			19.1927		47.4847			22.361		52.8044
	6.07404		11.4589			3.57127		1.14758			6.27681		25.8374			59.2748		75.5389			10.6582		13.2543
	6.1702		22.0685			5.9996		3.15799			4.79972		12.6652			25.9577		77.8623			23.081		18.842
	7.61259		14.4719			2.34744		1.33932			7.18944		17.0717			74.8689		43.5618			21.3976		23.2737
	6.23431		7.78888			2.26356		1.76923			7.32464		23.6966			36.505		97.6494			32.0558		23.9734
	7.42027		8.31775			4.87614		3.18195			7.57251		9.61183			44.221		79.9588			21.4584		34.1449
	12.9654		27.0543			2.42683		2.99021			6.15288		8.4626			77.7434		88.5609			22.9187		57.1549
	3.30146		22.2143			3.35706		3.28232			21.8714		13.7479			37.067		59.7287			17.1485		56.0089
	5.60927		19.2318			1.68984		1.66737			6.73876		25.274			21.6674		59.7287			35.6863		23.2331
	7.62861		10.4493			2.26955		2.61872			5.57826		27.9116			22.9642		42.3083			11.8447		26.0219
	12.3564		16.6355			1.7168		1.89356			7.05423		14.7507			49.0624		76.4682			31.5589		38.1607
	3.49378		10.3691			1.96097		1.56102			7.60631		13.0719			56.6055		139.201			19.5114		19.5114
	10.3211		8.94279			2.04935		1.41871			6.02894		11.4709
	4.93616		16.3791			1.85761		1.58948			5.736		11.6849
	12.4526		12.1962			2.92116		4.59317			16.8125		12.103
	6.50676		7.59656			1.85012		1.71531			8.27106		28.7003
	5.84967		8.33378								5.85994		8.71047
Average	7.21192	Average	13.7469		Average	2.84676	Average	2.53911		Average	7.77256	Average	15.184		Average	39.7924	Average	73.3667		Average	21.5916	Average	32.9577
Stdev	2.8017	Stdev	6.30673		Stdev	1.3335	Stdev	1.03502		Stdev	4.13559	Stdev	6.99683		Stdev	19.9983	Stdev	25.2572		Stdev	7.04795	Stdev	18.8971
SEM	0.626479	SEM	1.41023		SEM	0.305926	SEM	0.237449		SEM	0.924745	SEM	1.56454		SEM	5.16354	SEM	6.52139		SEM	1.81977	SEM	4.8792
